# Supplementary material for: ﻿Contribution to the knowledge of Teloganodidae (Ephemeroptera, Ephemerelloidea) of India
Source: Zookeys. 2022 Jul 18;1113:167–97. doi: 10.3897/zookeys.1113.85448 (PMC9848721; doi:10.3897/zookeys.1113.85448)
Supplement: XML Treatment for Dudgeodes molinerii [file zookeys.1113.85448-treatment2.xml]

<!DOCTYPE tp:taxon-treatment
  PUBLIC "-//TaxonX//DTD Taxonomic Treatment Publishing DTD v0 20100105//EN" "tax-treatment-NSO.dtd">
<tp:taxon-treatment xmlns:tp="http://www.plazi.org/taxpub"><tp:treatment-meta><kwd-group><label>Taxon classification</label><kwd>
                <named-content content-type="kingdom">Animalia</named-content>
              </kwd><kwd>
                <named-content content-type="order">Ephemeroptera</named-content>
              </kwd><kwd>
                <named-content content-type="family">Teloganodidae</named-content>
              </kwd></kwd-group><mixed-citation publication-type="journal"><person-group><name><surname>Martynov</surname><given-names>Alexander V.</given-names></name><name><surname>Sivaruban</surname><given-names>T.</given-names></name><name><surname>Palatov</surname><given-names>Dmitry M.</given-names></name><name><surname>Srinivasan</surname><given-names>Pandiarajan</given-names></name><name><surname>Barathy</surname><given-names>S.</given-names></name><name><surname>Isack</surname><given-names>Rajasekaran</given-names></name><name><surname>Sartori</surname><given-names>Michel</given-names></name></person-group><article-title>﻿Contribution to the knowledge of <tp:taxon-name><tp:taxon-name-part taxon-name-part-type="family">Teloganodidae</tp:taxon-name-part></tp:taxon-name> (<tp:taxon-name><tp:taxon-name-part taxon-name-part-type="order">Ephemeroptera</tp:taxon-name-part></tp:taxon-name>, <tp:taxon-name><tp:taxon-name-part taxon-name-part-type="superfamily">Ephemerelloidea</tp:taxon-name-part></tp:taxon-name>) of India</article-title><source>Zookeys</source><day>18</day><month>07</month><year>2022</year><volume>1113</volume><fpage>167</fpage><lpage>197</lpage><pub-id pub-id-type="doi">10.3897/zookeys.1113.85448</pub-id></mixed-citation></tp:treatment-meta><tp:nomenclature><label>﻿</label><tp:taxon-name>
              <object-id xmlns:xlink="http://www.w3.org/1999/xlink" content-type="arpha" xlink:type="simple">CC90A06F-686C-5391-8E0A-26CFF2F627DB</object-id>
              <tp:taxon-name-part taxon-name-part-type="genus" reg="Dudgeodes">Dudgeodes</tp:taxon-name-part>
              <tp:taxon-name-part taxon-name-part-type="species" reg="molinerii">molinerii</tp:taxon-name-part>
              <object-id xmlns:xlink="http://www.w3.org/1999/xlink" content-type="zoobank" xlink:type="simple">https://zoobank.org/060B341B-E366-4FC0-96B4-C81BE326FAF4</object-id>
            </tp:taxon-name><tp:taxon-authority>Sivaruban, Martynov, Srinivasan, Barathy &amp; Isack</tp:taxon-authority><tp:taxon-status xmlns:xlink="http://www.w3.org/1999/xlink" xlink:type="simple">sp. nov.</tp:taxon-status><xref ref-type="fig" rid="F9">Figs 9</xref><xref ref-type="fig" rid="F10">, 10</xref><xref ref-type="fig" rid="F11">, 11</xref></tp:nomenclature><tp:treatment-sec sec-type="material" id="SECID0EBLAG"><title>Material examined.</title><p><bold><italic>Holotype</italic></bold>: mature ♀ larva, India, Tamil Nadu, Theni district, Kurangani hills, Kottakudi River, <named-content xmlns:xlink="http://www.w3.org/1999/xlink" content-type="dwc:verbatimCoordinates" xlink:type="simple"><named-content content-type="geo-json" specific-use="{&#34;type&#34;:&#34;Point&#34;,&#34;coordinates&#34;:[77.255200,10.080900]}" id="NCID0EPLAG" xlink:type="simple">10.0809°N, 77.2552°E</named-content></named-content>, 632 m a.s.l., 28.x.2020, Pandiarajan Srinivasan &amp; Isack Rajasekaran leg., ZSI–SRC/I/E/654. <bold><italic>Paratypes</italic></bold>: 5 larvae, ibid., 28.x.2020, Pandiarajan Srinivasan &amp; Isack Rajasekaran leg., ZSI–SRC/I/E/655 (1 larva), <abbrev xmlns:xlink="http://www.w3.org/1999/xlink" content-type="institution" xlink:title="American College Museum" id="ABBRID0EXLAG" xlink:type="simple">AMC</abbrev> ZN 237 (4 larvae).</p></tp:treatment-sec><tp:treatment-sec sec-type="etymology" id="SECID0E3LAG"><title>Etymology.</title><p>The new species is named in honour of Dr Carlos Molineri of Argentina, who contributed significantly to the study of mayflies.</p></tp:treatment-sec><tp:treatment-sec sec-type="description" id="SECID0EBMAG"><title>Description.</title><p><bold><italic>Mature larva</italic>.</bold> Body length 4.7–4.9 mm; cerci length subequal to body length. General coloration of the dorsal side of head dirty yellow, with dark brown to blackish maculations; thorax and abdomen dark brown to blackish, with dirty yellow maculations (Fig. <xref ref-type="fig" rid="F9">9A–D</xref>). Ventral side of body yellowish to light brown. Dorsal surface of femora with two blackish longitudinal stripes one medial along ridge and one along outer margin; also three (proximal, medial, and distal) black spots with indistinct borders along medial ridge; proximal and medial spots divided in two parts by brownish bands (Fig. <xref ref-type="fig" rid="F11">11A–C</xref>). Dorsal part of male eyes dark brown to black (Fig. <xref ref-type="fig" rid="F9">9D</xref>). Abdominal terga I–VIII with pair of submedian yellowish spots. Anterior part of tergum X yellowish (Fig. <xref ref-type="fig" rid="F9">9C</xref>).</p><fig id="F9" position="float" orientation="portrait"><object-id xmlns:xlink="http://www.w3.org/1999/xlink" content-type="doi" xlink:type="simple">10.3897/zookeys.1113.85448.figure9</object-id><object-id xmlns:xlink="http://www.w3.org/1999/xlink" content-type="arpha" xlink:type="simple">382E8A00-4A9B-589D-822D-80FF6AEA7B0B</object-id><label>Figure 9.</label><caption><p>Larva of <italic><tp:taxon-name><tp:taxon-name-part taxon-name-part-type="genus" reg="Dudgeodes">Dudgeodes</tp:taxon-name-part><tp:taxon-name-part taxon-name-part-type="species" reg="molinerii">molinerii</tp:taxon-name-part></tp:taxon-name></italic> Sivaruban, Martynov, Srinivasan, Barathy, Isack, sp. nov., paratypes <bold>A</bold> total dorsal view <bold>B</bold> total ventral view <bold>C</bold> head, thorax and abdomen, dorsal view <bold>D</bold> head, dorsal view <bold>E</bold> row of setae at outer margin of head <bold>F</bold> head and thorax, dorso-lateral view <bold>G</bold> tarsal claw <bold>H</bold> gill II <bold>I</bold> gill III <bold>J</bold> gill IV <bold>K</bold> gill V. Abbreviations: white arrows show tubercles.</p></caption><graphic xmlns:xlink="http://www.w3.org/1999/xlink" xlink:href="zookeys-1113-167_article-85448__-g009.jpg" position="float" orientation="portrait" xlink:type="simple" id="oo_716507.jpg"><uri content-type="original_file" xlink:type="simple">https://binary.pensoft.net/fig/716507</uri></graphic></fig><p><bold><italic>Head</italic></bold> with pair of occipital tubercles (Fig. <xref ref-type="fig" rid="F9">9D</xref>). Genae moderately developed. Lateral margin of head capsule from eye to labrum insertion with row of long, forked near the base, stout setae with pointed apices (Fig. <xref ref-type="fig" rid="F9">9E</xref>). Antennae length 1.25 times head width, flagellum with 11 segments. Head covered with scattered short hair-like setae and short stout setae with slightly divergent margins.</p><p><bold><italic>Mouthparts</italic>.</bold> Labrum compact, width/length ratio 2.51–2.53; with smooth anterior emargination; dorsal surface with transversal row of scattered, stout, hair-like setae (Fig. <xref ref-type="fig" rid="F10">10C, D</xref>); anterior area and margin of labrum densely covered with differently sized feathered setae. Mandibles slender with long, stout, hair-like seta in the middle of the outer margin (Fig. <xref ref-type="fig" rid="F10">10A, B</xref>). Number of teeth of both mandibular outer incisors cannot be determined precisely due to their wear in type specimens. Right mandible inner incisor with two teeth; prostheca reduced, with the appearance of a cluster of thin setae; small row of five long, stout, hair-like setae below mola and some short setae above mola. Left mandible inner incisor with two teeth inserted transversely, one smaller and rounded and other one larger and rounded; prostheca small; no setae below and above mola. Maxilla (Fig. <xref ref-type="fig" rid="F10">10F, G</xref>) slender, shape of canine impossible to determine (completely worn); two indented dentisetae and three long setae on inner apical part and cluster of long, simple setae at crown; inner margin at the base of lacinia, with two feathered, long setae; maxillary palp highly reduced to protuberance. Hypopharynx (Fig. <xref ref-type="fig" rid="F10">10E, H</xref>) with long, feathered setae on the rounded apexes of superlinguae and very short setae on lingua. Labial palp (Fig. <xref ref-type="fig" rid="F10">10I, J</xref>) three-segmented, slightly constricted towards apex; articulation between segments clearly visible; segment III elongate and rounded apically, length/width ratio at base 2.0–2.1. Surface and margins of segments I and II covered with scattered long, stout, hair-like setae; segment III bare. Submentum well developed laterally. Glossae and paraglossae short and broad, rounded apically, their apexes densely covered with differently sized, feathered, stout setae; outer margins of paraglossae covered with long feathered setae.</p><fig id="F10" position="float" orientation="portrait"><object-id xmlns:xlink="http://www.w3.org/1999/xlink" content-type="doi" xlink:type="simple">10.3897/zookeys.1113.85448.figure10</object-id><object-id xmlns:xlink="http://www.w3.org/1999/xlink" content-type="arpha" xlink:type="simple">9CED437C-A63F-5255-8C02-DD4EFC55A3FE</object-id><label>Figure 10.</label><caption><p>Larva of <italic><tp:taxon-name><tp:taxon-name-part taxon-name-part-type="genus" reg="Dudgeodes">Dudgeodes</tp:taxon-name-part><tp:taxon-name-part taxon-name-part-type="species" reg="molinerii">molinerii</tp:taxon-name-part></tp:taxon-name></italic> Sivaruban, Martynov, Srinivasan, Barathy &amp; Isack, sp. nov., paratypes <bold>A, B</bold> mandibles <bold>C</bold> labrum <bold>D</bold> stout setae of transversal row of labrum <bold>E</bold> hypopharynx <bold>F</bold> maxilla <bold>G</bold> apical part of maxilla <bold>H</bold> superlingua <bold>I</bold> labium <bold>J</bold> labial palp.</p></caption><graphic xmlns:xlink="http://www.w3.org/1999/xlink" xlink:href="zookeys-1113-167_article-85448__-g010.jpg" position="float" orientation="portrait" xlink:type="simple" id="oo_716508.jpg"><uri content-type="original_file" xlink:type="simple">https://binary.pensoft.net/fig/716508</uri></graphic></fig><p><bold><italic>Thorax</italic>.</bold> Pronotum with three pairs of tubercles: SMs, SLs, and Ls; tubercles with a few short, rounded setae. Mesonotum with three pairs of tubercles: two pairs of SMMs, a pair of LAs, and unpaired MP (Fig. <xref ref-type="fig" rid="F9">9C, F</xref>).</p><p>Forefemur broad, ca 1.3 times longer than wide (Fig. <xref ref-type="fig" rid="F11">11A, D</xref>); outer margin covered with a row of long, stout, hair-like setae (Fig. <xref ref-type="fig" rid="F11">11G</xref>); submarginal row of setae composed of scattered, short, stout setae with rounded apices; basal half of inner margin with row of long, stout, hair-like setae; distal half almost without setae. Transverse row on the dorsal surface made of about 30 long, pointed apically stout setae (Fig. <xref ref-type="fig" rid="F11">11E, F</xref>). Dorsal surface of fore femur covered with scattered, short, stout setae and thin, hair-like setae. Dorsal surface of fore tibia with solitary hair-like setae and oblique regular row of long, stout, hair-like setae; outer margins of tibia with regular row of long, stout, hair-like setae.</p><fig id="F11" position="float" orientation="portrait"><object-id xmlns:xlink="http://www.w3.org/1999/xlink" content-type="doi" xlink:type="simple">10.3897/zookeys.1113.85448.figure11</object-id><object-id xmlns:xlink="http://www.w3.org/1999/xlink" content-type="arpha" xlink:type="simple">CCD3953E-0729-58AC-A760-329165CC5EA1</object-id><label>Figure 11.</label><caption><p>Larva of <italic><tp:taxon-name><tp:taxon-name-part taxon-name-part-type="genus" reg="Dudgeodes">Dudgeodes</tp:taxon-name-part><tp:taxon-name-part taxon-name-part-type="species" reg="molinerii">molinerii</tp:taxon-name-part></tp:taxon-name></italic> Sivaruban, Martynov, Srinivasan, Barathy &amp; Isack, sp. nov., paratypes <bold>A, D</bold> fore femur <bold>B</bold> middle femur <bold>C</bold> hind femur <bold>E, F</bold> stout setae of transversal row on forefemur <bold>G</bold> outer margin of fore femur <bold>H</bold> abdomen <bold>I</bold> eggs, light microscopy <bold>J</bold> egg, SEM microscopy <bold>K</bold> cluster of spines on pole of egg. Abbreviations: sII – abdominal segment II, sX – abdominal segment X. Scale bars: 0.2 mm (<bold>H</bold>); 0.02 mm (<bold>J</bold>); 0.01 mm (<bold>K</bold>).</p></caption><graphic xmlns:xlink="http://www.w3.org/1999/xlink" xlink:href="zookeys-1113-167_article-85448__-g011.jpg" position="float" orientation="portrait" xlink:type="simple" id="oo_716509.jpg"><uri content-type="original_file" xlink:type="simple">https://binary.pensoft.net/fig/716509</uri></graphic></fig><p>Middle and hind femora, in contrast to fore femur, more slender, ca 1.8–2 times longer than wide, with denser submarginal row of short, stout setae (Fig. <xref ref-type="fig" rid="F11">11B, C</xref>). Outer and inner margins covered with a regular row of long, stout, hair-like setae. Outer margin of middle and hind tibiae with a regular row of long, stout, hair-like setae. Setation of dorsal surface of middle and hind tibiae similar to those of fore leg.</p><p>Tarsal claw moderately hooked, bearing 3–6 medial denticles, 1–2 subapical denticles (if two subapical denticles present, they are situated each on opposite sides of claw) and a row of 3–4 subapical setae on dorsal and ventral sides (Fig. <xref ref-type="fig" rid="F9">9G</xref>).</p><p><bold><italic>Abdomen</italic>.</bold> All terga with median tubercles that bear short, stout setae with slightly divergent margins. Median tubercles moderately developed on terga IV–VIII, and slightly marked on terga I–III, IX, and X (Fig. <xref ref-type="fig" rid="F11">11H</xref>). Posterolateral projections moderately developed on segments VI–IX, and slightly marked on segments II–V. Submedian and sublateral areas of terga VI and VII with scattered stout setae with divided apices and a few small, rounded stout setae.</p><p>Gills on segments II–V (Fig. <xref ref-type="fig" rid="F9">9H–K</xref>); gill II with dorsal lamella operculate, oval and with entire margin; gills III–V with dorsal lamella incised medially.</p><p>Cerci length subequal to the body length; posterior margin of proximal half segments with elongate, stout setae with rounded apices; posterior margin of distal half segments with long, spine-like setae on the lateral margins; length of the stout setae less than length of corresponding segment. Paracercus absent.</p><p><bold><italic>Egg.</italic></bold> Ovoid, ca 100–110 μm long, with numerous micropyles. Egg with one polar cap, on the opposite pole with a cluster of 18–20 spines (Fig. <xref ref-type="fig" rid="F11">11I–K</xref>).</p><p><bold><italic>Winged stages</italic>.</bold> Unknown.</p></tp:treatment-sec><tp:treatment-sec sec-type="distribution" id="SECID0EAVAG"><title>Distribution.</title><p>Western Ghats (Tamil Nadu, India).</p></tp:treatment-sec><tp:treatment-sec sec-type="habitat" id="SECID0EFVAG"><title>Habitats.</title><p>The larvae of <italic><tp:taxon-name><tp:taxon-name-part taxon-name-part-type="genus" reg="Dudgeodes">D.</tp:taxon-name-part><tp:taxon-name-part taxon-name-part-type="species" reg="molinerii">molinerii</tp:taxon-name-part></tp:taxon-name></italic> sp. nov. inhabit cobble and pebble substrates of rivers with a strong current (Fig. <xref ref-type="fig" rid="F16">16E</xref>), where there is no significant anthropogenic stress. Water temperatures range between 20 and 22 °C and pH ranges between 7.1 and 7.4. This species was caught with other mayflies such as <italic><tp:taxon-name><tp:taxon-name-part taxon-name-part-type="genus" reg="Clypeocaenis">Clypeocaenis</tp:taxon-name-part><tp:taxon-name-part taxon-name-part-type="species" reg="malzacheri">malzacheri</tp:taxon-name-part></tp:taxon-name></italic> Srinivasan, Sivaruban, Barathy &amp; Isack, 2022 (<tp:taxon-name><tp:taxon-name-part taxon-name-part-type="family">Caenidae</tp:taxon-name-part></tp:taxon-name>), <italic><tp:taxon-name><tp:taxon-name-part taxon-name-part-type="genus" reg="Nigrobaetis">Nigrobaetis</tp:taxon-name-part><tp:taxon-name-part taxon-name-part-type="species" reg="klugei">klugei</tp:taxon-name-part></tp:taxon-name></italic> Sivaruban, Srinivasan, Barathy &amp; Isack, 2022 (<tp:taxon-name><tp:taxon-name-part taxon-name-part-type="family">Baetidae</tp:taxon-name-part></tp:taxon-name>), <italic><tp:taxon-name><tp:taxon-name-part taxon-name-part-type="genus" reg="Notophlebia">Notophlebia</tp:taxon-name-part></tp:taxon-name></italic> sp. (<tp:taxon-name><tp:taxon-name-part taxon-name-part-type="family">Leptophlebiidae</tp:taxon-name-part></tp:taxon-name>), and <italic><tp:taxon-name><tp:taxon-name-part taxon-name-part-type="genus" reg="Tenuibaetis">Tenuibaetis</tp:taxon-name-part><tp:taxon-name-part taxon-name-part-type="species" reg="frequentus">frequentus</tp:taxon-name-part></tp:taxon-name></italic> (Müller-Liebenau &amp; Hubbard, 1985) (<tp:taxon-name><tp:taxon-name-part taxon-name-part-type="family">Baetidae</tp:taxon-name-part></tp:taxon-name>).</p></tp:treatment-sec><tp:treatment-sec sec-type="diagnosis" id="SECID0EWXAG"><title>Diagnosis.</title><p><italic><tp:taxon-name><tp:taxon-name-part taxon-name-part-type="genus" reg="Dudgeodes">Dudgeodes</tp:taxon-name-part><tp:taxon-name-part taxon-name-part-type="species" reg="molinerii">molinerii</tp:taxon-name-part></tp:taxon-name></italic> sp. nov. can be distinguished from other <italic><tp:taxon-name><tp:taxon-name-part taxon-name-part-type="genus" reg="Dudgeodes">Dudgeodes</tp:taxon-name-part></tp:taxon-name></italic> species by the following combination of characters. <italic>Larva</italic>: (i) dorsal part of male eyes dark brown to black; (ii) head with pair of small occipital tubercles; (iii) antennae length 1.25 times head width, flagellum with 11 segments; (iv) labrum with transversal row of scattered, stout, hair-like setae; (v) forefemur with transverse row of about 30 long, apically pointed, stout setae; (vi) tarsal claw bearing 3–6 medial denticles, and 1–2 subapical denticles (if two, they are on opposite sides of claw), and 3–4 subapical setae on dorsal and ventral sides; (vii) pronotum bears three pairs of tubercles: SMs, SLs, and Ls; mesonotum bears three pairs of tubercles: two pairs of SMMs, a pair of LAs, and unpaired MP; (viii) median tubercles moderately developed on terga IV–VIII, and slightly marked on terga I–III, IX and X; (ix) posterolateral projections moderately developed on segments VI–IX, and slightly marked on segments II–V. <italic>Egg</italic>: (i) egg with cluster of 18–20 spines present on pole opposite to polar cap; (ii) surface without microgranules.</p><p>Larval stage of this new species can be easily distinguished from other Indian <italic><tp:taxon-name><tp:taxon-name-part taxon-name-part-type="genus" reg="Dudgeodes">Dudgeodes</tp:taxon-name-part></tp:taxon-name></italic> by: (i) presence of tubercles on head; (ii) number of tubercles on pro- and mesonotum; (iii) shape of femora; (iv) setation of forefemur; (v) size and shape median tubercles on abdomen.</p></tp:treatment-sec><tp:treatment-sec><!--Section generated to contain objects referenced in tp:taxon-treatment.--><fig id="F16" position="float" orientation="portrait"><object-id xmlns:xlink="http://www.w3.org/1999/xlink" content-type="doi" xlink:type="simple">10.3897/zookeys.1113.85448.figure16</object-id><object-id xmlns:xlink="http://www.w3.org/1999/xlink" content-type="arpha" xlink:type="simple">A6AE80B0-F0FD-5FFB-820D-FFBD202A9429</object-id><label>Figure 16.</label><caption><p>Type habitats <bold>A, B, D, E</bold> of new species and cages (Martynov’s construction) <bold>C</bold> used for <italic><tp:taxon-name><tp:taxon-name-part taxon-name-part-type="genus" reg="Dudgeodes">Dudgeodes</tp:taxon-name-part><tp:taxon-name-part taxon-name-part-type="species" reg="selvakumari">selvakumari</tp:taxon-name-part></tp:taxon-name></italic> Martynov &amp; Palatov, sp. nov. winged stages rearing <bold>A, B, D</bold> type habitat of <italic><tp:taxon-name><tp:taxon-name-part taxon-name-part-type="genus" reg="Dudgeodes">Dudgeodes</tp:taxon-name-part><tp:taxon-name-part taxon-name-part-type="species" reg="selvakumari">selvakumari</tp:taxon-name-part></tp:taxon-name></italic> Martynov &amp; Palatov, sp. nov. <bold>C</bold> Martynov-designed grow nets for mayfly winged stages rearing <bold>E</bold> type habitat of <italic><tp:taxon-name><tp:taxon-name-part taxon-name-part-type="genus" reg="Dudgeodes">Dudgeodes</tp:taxon-name-part><tp:taxon-name-part taxon-name-part-type="species" reg="molinerii">molinerii</tp:taxon-name-part></tp:taxon-name></italic> Sivaruban, Martynov, Srinivasan, Barathy &amp; Isack, sp. nov. and <italic><tp:taxon-name><tp:taxon-name-part taxon-name-part-type="genus" reg="Teloganodes">Teloganodes</tp:taxon-name-part><tp:taxon-name-part taxon-name-part-type="species" reg="barathyae">barathyae</tp:taxon-name-part></tp:taxon-name></italic> Sivaruban, Martynov, Srinivasan &amp; Isack, sp. nov. Abbreviations: arrows show microhabitats with the highest density of a new species’ larvae.</p></caption><graphic xmlns:xlink="http://www.w3.org/1999/xlink" xlink:href="zookeys-1113-167_article-85448__-g016.jpg" position="float" orientation="portrait" xlink:type="simple" id="oo_716514.jpg"><uri content-type="original_file" xlink:type="simple">https://binary.pensoft.net/fig/716514</uri></graphic></fig></tp:treatment-sec></tp:taxon-treatment>
