# Supplementary material for: ﻿Contribution to the knowledge of Teloganodidae (Ephemeroptera, Ephemerelloidea) of India
Source: Zookeys. 2022 Jul 18;1113:167–97. doi: 10.3897/zookeys.1113.85448 (PMC9848721; doi:10.3897/zookeys.1113.85448)
Supplement: XML Treatment for Teloganodes [file zookeys.1113.85448-treatment4.xml]

<!DOCTYPE tp:taxon-treatment
  PUBLIC "-//TaxonX//DTD Taxonomic Treatment Publishing DTD v0 20100105//EN" "tax-treatment-NSO.dtd">
<tp:taxon-treatment xmlns:tp="http://www.plazi.org/taxpub"><tp:treatment-meta><kwd-group><label>Taxon classification</label><kwd>
                <named-content content-type="kingdom">Animalia</named-content>
              </kwd><kwd>
                <named-content content-type="order">Ephemeroptera</named-content>
              </kwd><kwd>
                <named-content content-type="family">Teloganodidae</named-content>
              </kwd></kwd-group><mixed-citation publication-type="journal"><person-group><name><surname>Martynov</surname><given-names>Alexander V.</given-names></name><name><surname>Sivaruban</surname><given-names>T.</given-names></name><name><surname>Palatov</surname><given-names>Dmitry M.</given-names></name><name><surname>Srinivasan</surname><given-names>Pandiarajan</given-names></name><name><surname>Barathy</surname><given-names>S.</given-names></name><name><surname>Isack</surname><given-names>Rajasekaran</given-names></name><name><surname>Sartori</surname><given-names>Michel</given-names></name></person-group><article-title>﻿Contribution to the knowledge of <tp:taxon-name><tp:taxon-name-part taxon-name-part-type="family">Teloganodidae</tp:taxon-name-part></tp:taxon-name> (<tp:taxon-name><tp:taxon-name-part taxon-name-part-type="order">Ephemeroptera</tp:taxon-name-part></tp:taxon-name>, <tp:taxon-name><tp:taxon-name-part taxon-name-part-type="superfamily">Ephemerelloidea</tp:taxon-name-part></tp:taxon-name>) of India</article-title><source>Zookeys</source><day>18</day><month>07</month><year>2022</year><volume>1113</volume><fpage>167</fpage><lpage>197</lpage><pub-id pub-id-type="doi">10.3897/zookeys.1113.85448</pub-id></mixed-citation></tp:treatment-meta><tp:nomenclature><label>﻿</label><tp:taxon-name>
              <object-id xmlns:xlink="http://www.w3.org/1999/xlink" content-type="arpha" xlink:type="simple">7B0CCDA2-2EE1-509D-8E07-CCE45065C2B2</object-id>
              <tp:taxon-name-part taxon-name-part-type="genus" reg="Teloganodes">Teloganodes</tp:taxon-name-part>
            </tp:taxon-name><tp:taxon-authority>sp. IND1</tp:taxon-authority></tp:nomenclature><tp:treatment-sec sec-type="remarks" id="SECID0EKKBG"><title>Remark.</title><p>This operational taxonomic unit is known by one specimen which distinctly differs from other representatives of the genus. We consider this material unacceptable for describing a new species now but provide a diagnosis.</p></tp:treatment-sec><tp:treatment-sec sec-type="material" id="SECID0EPKBG"><title>Material examined.</title><p>1 larva, India, Tamil Nadu, Theni District, Kurangani Hills, Kottakudi River, <named-content xmlns:xlink="http://www.w3.org/1999/xlink" content-type="dwc:verbatimCoordinates" xlink:type="simple"><named-content content-type="geo-json" specific-use="{&#34;type&#34;:&#34;Point&#34;,&#34;coordinates&#34;:[77.255200,10.080900]}" id="NCID0EYKBG" xlink:type="simple">10.0809°N, 77.2552°E</named-content></named-content>, 632 m a.s.l., 28.x.2020, Pandiarajan Srinivasan &amp; Isack Rajasekaran leg., <abbrev xmlns:xlink="http://www.w3.org/1999/xlink" content-type="institution" xlink:title="American College Museum" id="ABBRID0E4KBG" xlink:type="simple">AMC</abbrev> ZN 243.</p></tp:treatment-sec><tp:treatment-sec sec-type="diagnosis" id="SECID0ECLBG"><title>Diagnosis.</title><p>This OTU can be distinguished from other representatives of <italic><tp:taxon-name><tp:taxon-name-part taxon-name-part-type="genus" reg="Teloganodes">Teloganodes</tp:taxon-name-part></tp:taxon-name></italic> by the following combination of characters: (i) superlinguae laterally angular; (ii) forefemur without transversal row of stout setae; (iii) outer margin of femora with a regular row of long, stout hair-like setae only; (iv) dorsal surface of femora with submarginal irregular row of short stout setae; (v) tarsal claw with four median denticles and 1–2 subapical denticles (if two, on opposite sides of claw); (vi) median tubercles on terga III–X, which are indistinct on tergum III; wide on terga IV–VI; largest and elongate on terga VII–IX; elongate and thin on terga X; (vii) sublateral areas of posterior margins of terga IV–VI with bunches of 3–4 extremely long, pointed, stout setae; (viii) surface of cerci covered with long, stout, hair-like setae; setae in posterior margin of cerci segments less than half length of corresponding segment.</p></tp:treatment-sec></tp:taxon-treatment>
